# Supplementary material for: Prescription Practices of Cannabinoids in Children with Cerebral Palsy Worldwide—A Survey of the Swiss Cerebral Palsy Registry
Source: Children (Basel). 2023 Nov 23;10(12):1838. doi: 10.3390/children10121838 (PMC10742030; doi:10.3390/children10121838)
Supplement: Supplementary file 1 [file children-10-01838-s001.zip]

Archive with 1 entries (1 files):
- children-2659016-supplementary.pdf
